# Supplementary material for: Evaluation of the re-bond strength of debonded metal and ceramic brackets following Er: YAG laser treatment
Source: BMC Oral Health. 2024 Jun 20;24:710. doi: 10.1186/s12903-024-04504-2 (PMC11188497; doi:10.1186/s12903-024-04504-2)
Supplement: Supplementary file 1 — Supplementary Material 1 [file 12903_2024_4504_MOESM1_ESM.xlsx]

## Sheet: metal bracket SBS and ARI
GROUP	M-SBS	C-SBS
1	19.58	25.61		1=Laser group
1	34.27	14.1		2=Flame
1	23.61	28.46		3=Re-bonding new bracket
1	15.14	7.88		4=Initial bonding new bracket
1	30.44	23.35
1	26.37	26.26
1	21.89	7.18
1	30.64	6.76
1	20.37	12.16
1	38.92	27.31
1	35.38	6.99
1	13.92	10.45
1	19.51	31.3
1	37.05	6.74
1	39.38	14.76
1	18.12	7.75
1	32.23	15.53
1	25.49	7.8
1	14.84	18.44
1	25.43	12.63
2	9.04	21.88
2	16.72	20.05
2	15.34	15.56
2	1.49	9.6
2	1.35	14.95
2	12.43	6.47
2	6.12	15.06
2	17.36	27.31
2	9.56	12.76
2	11.33	17.98
2	13.11	22.26
2	9.37	11.24
2	12.65	15.71
2	9.71	8.03
2	9.31	11.32
2	8.33	5.82
2	24.99	19.76
2	15.63	6.33
2	22.26	19.2
2	24.74	12.96
3	24.95	28.14
3	21.77	13.94
3	29.95	22.14
3	28.46	19.34
3	21.45	17.48
3	20.04	7.51
3	28.46	12.28
3	28.19	7.17
3	20.54	10.44
3	25.87	6.99
3	34.42	30.75
3	10.56	33.8
3	7.59	22.19
3	20.93	7.43
3	15.63	18.03
3	32.95	22.78
3	26.6	6.58
3	32.35	8.66
3	16.72	13.71
3	24.74	16.51
4	16.46	22.94
4	27.53	19.59
4	31.92	26.54
4	26.15	16.94
4	21.6	21.64
4	29.7	8.26
4	27.18	7.35
4	30.6	10.22
4	26.82	13.8
4	27.02	20.96
4	17.08	17.86
4	17.27	12.52
4	31.65	21.72
4	30.05	9.78
4	21.55	14.58
4	23.64	22.32
4	22.43	8.23
4	22.7	18.16
4	17.65	17.77
4	29.98	18.57
